# Supplementary material for: Bacterial response to the 2021 Orange County, California, oil spill was episodic but subtle relative to natural fluctuations
Source: Microbiol Spectr. 2025 Mar 14;13(5):e02267-24. doi: 10.1128/spectrum.02267-24 (PMC12053904; doi:10.1128/spectrum.02267-24)
Supplement: Supplemental tables — Tables S3 and S4. [file spectrum.02267-24-s0002.xlsx]

## Sheet: Supplemental Table 3
	Supplemental Table 3: Pearson correlations of Genera. The lower half of the table shows p-values corrected for multiple testing using the "false discovery rate" correction method. The upper half of the table shows Pearson correlation values for pairs with significant correlations. NS = not significant. * indicates significance (p < 0.05).
		Candidatus Pelagibacter	Candidatus Thioglobus	Halomonas	Owenweeksia	Polaribacter	Prochlorococcus	Roseobacter	Synechococcus	Tenacibaculum
	Candidatus Pelagibacter	-----	-0.58	NS	NS	-0.48	0.54	-0.72	0.39	-0.52
	Candidatus Thioglobus	0.002*	-----	NS	0.4	0.61	NS	0.64	NS	0.61
	Halomonas	0.234	0.054	-----	NS	NS	NS	NS	NS	NS
	Owenweeksia	0.059	0.043*	0.599	-----	NS	NS	0.6	NS	NS
	Polaribacter	0.010*	0.0007*	0.803	0.137	-----	NS	0.61	NS	0.99
	Prochlorococcus	0.005*	0.138	0.803	0.102	0.293	-----	-0.55	0.42	NS
	Roseobacter	< 0.0001*	0.0007*	0.101	0.002*	0.0005*	0.004*	-----	-0.52	0.64
	Synechococcus	0.039*	0.138	0.729	0.072	0.293	0.025*	0.004*	-----	NS
	Tenacibaculum	0.005*	0.0007*	0.803	0.137	< 0.0001*	0.173	0.0003*	0.174	-----

## Sheet: Supplemental Table 4
	Supplemental Table 4: Pearson correlations of Kegg Modules. The lower half of the table shows p-values corrected for multiple testing using the "false discovery rate" correction method. The upper half of the table shows Pearson correlation values for pairs with significant correlations. NS = not significant. * indicates significance (p < 0.05).
		Assimilatory sulfate reduction	Catechol meta-cleavage	Catechol ortho-cleavage	Cumate degradation	Dissimilatory sulfate reduction	Nitrate assimilation	Photosystem I	Photosystem II	Sulfate-sulfur assimilation	Thiosulfate oxidation	Toluene degradation
	Assimilatory sulfate reduction	-----	0.87	0.88	NS	0.73	NS	NS	NS	0.79	0.87	0.59
	Catechol meta-cleavage	< 0.0001*	-----	0.88	NS	0.7	NS	NS	NS	0.55	0.77	0.55
	Catechol ortho-cleavage	< 0.0001*	< 0.0001*	-----	0.39	0.6	NS	NS	NS	0.57	0.86	0.66
	Cumate degradation	0.193	0.099	0.03	-----	NS	0.49	NS	NS	NS	NS	NS
	Dissimilatory sulfate reduction	< 0.0001*	< 0.0001*	0.0009*	0.161	-----	NS	NS	NS	0.69	0.46	0.41
	Nitrate assimilation	0.148	0.899	0.899	0.899	0.008*	-----	0.84	0.9	0.48	NS	NS
	Photosystem I	0.946	0.812	0.507	0.929	0.131	< 0.0001*	-----	0.97	NS	NS	NS
	Photosystem II	0.93	0.93	0.722	0.93	0.076	< 0.0001*	< 0.0001*	-----	NS	NS	NS
	Sulfate-sulfur assimilation	< 0.0001*	< 0.0001*	0.001*	0.238	< 0.0001*	0.008*	0.433	0.383	-----	0.72	0.41
	Thiosulfate oxidation	< 0.0001*	< 0.0001*	< 0.0001*	0.107	0.013*	0.863	0.433	0.601	< 0.0001*	-----	0.54
	Toluene degradation	0.0008*	0.003*	0.0002*	0.129	0.029*	0.454	0.929	0.93	0.028*	0.003*	-----
